# Supplementary material for: The Prognostic Value of Serum Creatinine Dynamics in Neonates—A Retrospective Cohort Study
Source: J Clin Med. 2024 Dec 9;13(23):7485. doi: 10.3390/jcm13237485 (PMC11642538; doi:10.3390/jcm13237485)
Supplement: Supplementary file 1 [file jcm-13-07485-s001.zip]

Archive with 1 entries (1 files):
- jcm-3342071-supplementary.pdf
